# Supplementary material for: Genome-Wide Circular RNA Expression Patterns Reflect Resistance to Immunomodulatory Drugs in Multiple Myeloma Cells
Source: Cancers (Basel). 2021 Jan 20;13(3):365. doi: 10.3390/cancers13030365 (PMC7930955; doi:10.3390/cancers13030365)
Supplement: Supplementary file 1 [file cancers-13-00365-s001.zip]

Archive with 2 entries (2 files):
- cancers-1044145-supplementary.pdf
- Supplementary File S1.xlsx
